# Supplementary material for: Disc deformation as a potential biomarker of nonspecific low back pain
Source: Sci Rep. 2025 Aug 5;15:28480. doi: 10.1038/s41598-025-14366-5 (PMC12322096; doi:10.1038/s41598-025-14366-5)
Supplement: Supplementary file 1 — Supplementary Material 1 [file 41598_2025_14366_MOESM1_ESM.xlsx]

## Sheet: Blad1
	Years	0=female 1=male	Disc numbering in manuscript	1=L1/L2 2=L2/L3 3=L3/L4 4=L4/L5 5=L5/S1	1=anterior only 2=posterior only 3=anterior + posterior 4= non-delimitable fissure - severely disrupted annulus fibrosus, with <50% of the outer annulus continuously intact 5= lateral only	Pfirrmann grading (1-5)	High intensity zone 1=anterior only 2=posterior only 3=anterior + posterior	Dallas Discogram Description (0-3)	Operational criteria for pathogenic pain during discography -1 = True No Pain 1 = True Pain 0 = Pain status inconclusive	Disc deformation Mean subregion Jacobian determinant normalized to subregion 3. Subregion 1 = anterior disc, subregion 5 = posterior disc
Patient-ID	Age @ MRI	Sex	Disc ID (#)	Disc level	Fissure category	Pfirrmann	HIZ	DDD	Pain status	Sub1	Sub2	Sub3	Sub4	Sub5
3	39.2164	0	11	3	2	3	2	2	-1	0.00636119	0.0646647	0	-0.145424	-0.256239
3	39.2164	0		4	2	4	2	2	-1	0.0451969	0.0225995	0	-0.0268194	-0.0692285
3	39.2164	0	1	5	4	5	0	2	1	-0.125515	-0.0128847	0	-0.0354766	-0.0714774
4	48.9726	1		2	2	4	2	2	1	0.0625041	0.0683	0	-0.106303	-0.195225
4	48.9726	1		3	2	4	0	2	0	0.025713	0.0262721	0	-0.0298383	-0.0702004
4	48.9726	1		4	5	3	0	2	1	0.023967	-0.00684789	0	-0.0400304	-0.104801
6	47.0712	0		3	2	3	3	2	0	0.0410071	0.0556395	0	-0.10472	-0.178648
6	47.0712	0	2	4	4	4	2	2	1	0.184776	0.0819	0	-0.0256463	-0.0128988
7	47.0055	1		3	2	3	0	2	1	-0.109098	-0.0281441	0	-0.100565	-0.249907
7	47.0055	1		4	2	4	2	2	-1	-0.0224843	0.00140248	0	-0.0388028	-0.0899117
7	47.0055	1		5	2	4	2	2	1	-0.0251588	0.0165943	0	-0.0366453	-0.0884859
9	40.9836	1	3	3	0	3	0	1	-1	0.105729	0.0586056	0	-0.0356622	-0.0465538
9	40.9836	1	4	4	2	4	2	2	1	0.135234	0.0690265	0	-0.0414799	-0.0316789
9	40.9836	1	5	5	2	3	0	3	1	0.114997	0.0678763	0	-0.0148939	0.0200769
10	36.7205	0		2	2	3	2	2	1	0.0669132	0.0829135	0	-0.125315	-0.225122
10	36.7205	0		3	2	3	2	2	0	0.0867364	0.0590354	0	-0.051784	-0.0663777
10	36.7205	0		4	2	4	2	2	0	0.14065	0.118374	0	-0.11229	-0.134204
10	36.7205	0	6	5	2	4	2	2	1	-0.180539	-0.0508437	0	-0.0306763	-0.0903077
11	47.3534	0		2	2	3	2	2	-1	0.0251907	0.0582813	0	-0.0930861	-0.15043
11	47.3534	0		3	0	2	0	1	-1	-0.021848	0.00102829	0	-0.037731	-0.101199
11	47.3534	0		4	2	3	0	2	1	0.0990096	0.0531329	0	-0.0357233	-0.0552051
12	38.811	0	7	3	3	3	0	2	-1	0.18892	0.122465	0	-0.134516	-0.197091
12	38.811	0		4	2	4	2	2	-1	0.0560663	0.0333899	0	-0.0361404	-0.0771586
13	41.5178	0	12	2	0	3	0	1	-1	0.0592545	0.0756141	0	-0.128562	-0.232006
13	41.5178	0	8	3	4	4	0	2	1	0.147555	0.0924425	0	-0.0928832	-0.125935
13	41.5178	0		4	2	4	2	2	0	0.102711	0.0655527	0	-0.0849877	-0.135328
14	44.5452	1		4	2	4	2	2	1	0.0238935	0.0403621	0	-0.0284435	-0.0369972
16	48.811	1		2	0	3	0	1	-1	0.0264504	0.0271623	0	-0.0371064	-0.053481
16	48.811	1		3	2	4	2	2	-1	-0.00220191	-0.000192147	0	-0.00872512	-0.0306023
16	48.811	1		4	2	4	2	3	1	-0.00499635	-0.00340715	0	-0.00584778	-0.0310711
17	51.7041	0		3	1	3	1	2	1	0.169881	0.113757	0	-0.125585	-0.215837
17	51.7041	0	9	4	4	4	2	2	1	0.303268	0.214505	0	-0.0952201	-0.0844346
17	51.7041	0		5	0	3	0	1	-1	0.076022	0.0359761	0	-0.0209583	-0.0449547
18	37.7562	1		3	0	2	0	1	-1	0.00289543	0.00772107	0	-0.00520891	-0.0155221
18	37.7562	1		4	2	3	2	2	1	-0.017549	-0.0237413	0	-0.0115723	-0.0512731
18	37.7562	1		5	2	4	0	2	-1	-0.041459	-0.0262439	0	-0.0144633	-0.0975981
19	35.7068	0		3	0	2	0	1	-1	0.0595339	0.0516618	0	-0.0787707	-0.137214
19	35.7068	0		4	0	2	0	1	-1	0.0754514	0.0473834	0	-0.0601536	-0.0934606
19	35.7068	0		5	2	4	0	2	1	0.0812199	0.058774	0	-0.0183201	-0.0154302
20	32.6493	0		3	2	4	2	2	0	0.0904678	0.0812681	0	-0.0534399	-0.0408592
20	32.6493	0		4	2	4	2	2	0	0.145209	0.10196	0	-0.0544332	-0.0364568
20	32.6493	0		5	4	4	2	2	1	-0.0225157	0.0826212	0	-0.0997719	-0.113697
21	38.5178	0		2	0	2	0	1	-1	0.088513	0.118084	0	-0.153363	-0.219202
21	38.5178	0	13	3	2	4	2	2	1	0.0893959	0.10713	0	-0.17841	-0.297445
21	38.5178	0		4	2	4	2	2	0	0.126981	0.0893831	0	-0.0947836	-0.137904
21	38.5178	0		5	4	5	2	2	1	-0.0469189	0.0260836	0	-0.0563899	-0.0876156
22	51.3616	0		3	4	4	2	2	1	0.00612712	0.00207482	0	-0.0125069	-0.0337236
22	51.3616	0		4	2	3	2	3	0	0.0011448	0.0198994	0	-0.0415315	-0.0730341
24	47.2192	1	14	1	2	4	0	2	-1	0.061066	0.0876235	0	-0.172443	-0.283677
24	47.2192	1		3	3	4	1	2	1	-0.0382325	0.0255556	0	-0.076531	-0.174825
28	58.8466	0	15	2	3	3	0	2	-1	0.00151352	0.0392829	0	-0.0679615	-0.120143
28	58.8466	0		3	4	3	2	2	1	0.0396471	0.0258657	0	-0.0404629	-0.113242
28	58.8466	0		4	4	3	0	2	0	0.0104006	0.0191188	0	-0.0333174	-0.0747355
29	25.6575	0		3	0	2	0	1	-1	0.0582596	0.0535848	0	-0.0687563	-0.117815
29	25.6575	0		4	2	3	0	2	1	0.0278228	0.0396267	0	-0.0754591	-0.135484
29	25.6575	0		5	3	4	2	3	1	-0.0281988	0.0257468	0	-0.0667091	-0.141853
30	63.4466	0		3	0	2	0	1	-1	0.101395	0.0820126	0	-0.0948555	-0.144377
30	63.4466	0		4	2	3	0	2	1	0.0405346	0.0230927	0	-0.0575585	-0.111631
30	63.4466	0	10	5	4	3	2	2	1	0.133456	0.0484559	0	-0.0416561	-0.0746751
31	53.9973	0	16	2	3	4	0	2	-1	-0.0415985	0.0325717	0	-0.148586	-0.336169
31	53.9973	0	17	3	2	3	0	2	-1	-0.0194878	-0.00296079	0	-0.0465955	-0.151257
31	53.9973	0		4	2	4	0	2	-1	0.0628117	0.0526702	0	-0.0416942	-0.083406
33	59.9753	1	18	3	0	3	0	1	-1	0.00499211	0.0312931	0	-0.0981927	-0.196518
33	59.9753	1		4	0	3	0	1	1	-0.0302701	-0.0071159	0	-0.0543697	-0.146044
35	39.1945	1		3	2	3	0	2	-1	0.0426974	0.0496899	0	-0.0506053	-0.0732191
35	39.1945	1		4	2	4	2	2	1	0.08601	0.0419581	0	-0.0334275	-0.0452175
36	58.1479	1	19	2	3	4	2	-	-1	-0.00556846	0.0146521	0	-0.0769973	-0.208221
36	58.1479	1		3	2	4	2	-	1	-0.0177353	0.00346218	0	-0.0297966	-0.131564
36	58.1479	1		5	3	4	2	-	-1	-0.0518933	0.00163084	0	-0.032429	-0.0895934
37	39.0466	1		3	2	4	2	2	0	0.030423	0.0382759	0	-0.0626109	-0.145699
37	39.0466	1		4	2	4	2	2	1	0.0911271	0.0611834	0	-0.0793252	-0.169851
37	39.0466	1		5	2	3	2	3	-1	0.0892246	0.0665801	0	-0.0554009	-0.146737
38	37.9671	0		3	0	2	0	1	-1	-0.0930554	-0.0139473	0	-0.0510575	-0.145132
38	37.9671	0		4	5	3	0	2	-1	0.0357824	0.0559801	0	-0.0571389	-0.0695016
38	37.9671	0		5	4	4	2	2	1	0.0652485	0.105554	0	-0.0958775	-0.128383
39	60.1178	1		2	2	3	2	2	-1	-0.0453589	-0.00157859	0	-0.0584363	-0.141003
39	60.1178	1	20	3	2	3	2	2	-1	0.000422663	0.0204351	0	-0.041709	-0.101735
39	60.1178	1		4	2	3	2	2	1	-0.0301104	0.00101181	0	-0.023409	-0.114974
39	60.1178	1		5	4	3	2	3	1	-0.00938734	-0.0116533	0	-0.012642	-0.0736386
